# Supplementary material for: Chronic exposure to yttrium induced cell apoptosis in the testis by mediating Ca2+/IP3R1/CaMKII signaling
Source: Front Public Health. 2023 Jan 30;11:1104195. doi: 10.3389/fpubh.2023.1104195 (PMC9923002; doi:10.3389/fpubh.2023.1104195)
Supplement: Supplementary file 1 [file Data_Sheet_1.ZIP]

Archive with 10 entries (9 files):
- original data/
- original data/Figure 1 - CCK8.pzfx
- original data/Figure 1 gray values.xlsx
- original data/Figure 1 WB.pzfx
- original data/Figure 2 gray values.xlsx
- original data/Figure 2 wb.pzfx
- original data/Figure 3 gray values.xlsx
- original data/Figure 3 wb.pzfx
- original data/original gels.pdf
- original data/ppt.pptx
