# Supplementary material for: Chronic exposure to yttrium induced cell apoptosis in the testis by mediating Ca2+/IP3R1/CaMKII signaling
Source: Front Public Health. 2023 Jan 30;11:1104195. doi: 10.3389/fpubh.2023.1104195 (PMC9923002; doi:10.3389/fpubh.2023.1104195)
Supplement: Supplementary file 1 [file Data_Sheet_1.ZIP › original data/Figure 1 gray values.xlsx]

## Sheet: Sheet1
	repeat1
Bcl-2	22.9.20 bc1 B1	ac1B11	比值
	47148.1	50121.2	0.940683
	7572.55	48297.1	0.156791
	repeat2
	22.9.20bc2B12	ac2B12	比值
	49264	59474.4	0.828323
	9482.17	44877.9	0.211288
	repeat3
	22.10.4bc A1i	22.10.4acA1	比值
	45000.3	50728	0.88709
	20656.1	58993	0.350145
	repeat1
Cleaved-Caspass3	22.7.20 ccs12	22.7.20ac1	比值
	49755.1	54924.8	0.905876
	66648.7	43529.2	1.53113
	repeat2
	22.7.20 ccs2i	22.7.20ac2	比值
	43766.7	49193.2	0.889689
	54017	41825.9	1.29147
	repeat3
	22.9.20ccs1A1	22.9.20 ac1 A 1I	比值
	44708.5	50940.9	0.877653
	50529.6	45484.8	1.11091
	repeat1		repeat2		repeat3
Bcl-2	22.9.20 bc1 B1		22.9.20bc2B12		22.10.4bc A1i
	ac1B11		ac2B12		22.10.4acA1
	repeat1		repeat2		repeat3
Cleaved-Caspass3	22.7.20 ccs12		22.7.20 ccs2i		22.9.20ccs1A1
	22.7.20ac1		22.7.20ac2		22.9.20 ac1 A 1I
