# Supplementary material for: Chronic exposure to yttrium induced cell apoptosis in the testis by mediating Ca2+/IP3R1/CaMKII signaling
Source: Front Public Health. 2023 Jan 30;11:1104195. doi: 10.3389/fpubh.2023.1104195 (PMC9923002; doi:10.3389/fpubh.2023.1104195)
Supplement: Supplementary file 1 [file Data_Sheet_1.ZIP › original data/Figure 2 gray values.xlsx]

## Sheet: Sheet1
	repeat1
Ip3r	22.9.5 ipA21i	22.9.5 acA1	比值
	30610.2	65064.9	0.470457
	45260.7	52061.4	0.869372
	51795.5	52153.3	0.993139
	repeat2
	22.9.5 pipA11ii	acA2i	比值
	34158.2	54551.1	0.626168
	44717.6	50998.1	0.876849
	49589.2	48947	1.01312
	repeat3
	22.9.5ipB11iii	22.9.5acB21	比值
	27818.1	58702.2	0.473885
	44751.2	58891.6	0.759892
	51426.9	55699.8	0.923288
	repeat1
Bcl-2	6.5bc1111i2	ac111	比值
	51157.4	53624.5	0.953993
	40209.2	50308.6	0.799251
	46295.4	49889.1	0.927966
	repeat2
	3.4 bc1	3.4 Aac二	比值
	360257	398545	0.903931
	304649	457815	0.665441
	372219	399321	0.93213
	repeat3
	5.30bc22ii1	ac2	比值
	257245	283451	0.907547
	243323	361686	0.672747
	320640	344384	0.931054
	repeat1
Cleaved-Caspass3	5.28ccs21	ac2i	比值
	22011.4	58962.1	0.373315
	77261.5	56524.7	1.36686
	879.113	48112	0.0182722
	repeat2
	5.9ccs21i	5.9ac1	比值
	6418.22	52953.8	0.121204
	54274.4	40585.1	1.3373
	32874.7	50439.5	0.651766
	repeat3
	4.28ccs	ac1	比值
	20080.6	46053	0.436034
	57292.8	33620.1	1.70412
	33708.6	37102.4	0.90853
	repeat1
p-CaMKⅡ	2.19 pcm	2.19ac1	比值
	4927.79	46113.9	0.106861
	55906.7	48237.3	1.15899
	16078.1	54105	0.297164
	repeat2
	3.8Bpcm	B ac1	比值
	18804.1	55273.6	0.340201
	52054.4	49737.7	1.04658
	24973.3	43469.4	0.574503
	repeat3
	4.15 pcm i		比值
	40961.9	60297	0.679335
	52608.5	51996.7	1.01177
	16150.2	48171.6	0.335264
	repeat1
CaMKⅡ	2.29 3.4 ACM1	Aac	比值
	26866.6	48081.6	0.558771
	58152.9	56732.8	1.02503
	41850	57543.7	0.727274
	repeat2
	3.8 Bcm 1	Bac2	比值
	31338	57616	0.543912
	52275.2	50783.3	1.02938
	27550.5	51035.3	0.539832
	repeat3
	2.17 cm	ac1	比值
	7170.86	41470.3	0.172916
	56207.5	47134.9	1.19248
	36291.6	51803.4	0.700563
	repeat1		repeat2		repeat3
Bcl-2	6.5bc1111i2		3.4 bc1		5.30bc22ii1
	ac111		3.4 Aac二		ac2
	repeat1		repeat2		repeat3
Cleaved-Caspass3	5.28ccs21		5.9ccs21i		4.28ccs
	ac2i		5.9ac1		ac
	repeat1		repeat2		repeat3
Ip3r	22.9.5 ipA21i		22.9.5 pipA11ii		22.9.5ipB11iii
	22.9.5 acA1		acA2i		22.9.5acB21
	repeat1		repeat2		repeat3
p-CaMKⅡ	2.19 pcm		3.8Bpcm		4.15 pcm i
	2.19ac1		B ac1		ac1
	repeat1		repeat2		repeat3
CaMKⅡ	2.29 3.4 ACM1		3.8 Bcm 1		2.17 cm
	Aac		Bac2		ac1
