# Supplementary material for: Chronic exposure to yttrium induced cell apoptosis in the testis by mediating Ca2+/IP3R1/CaMKII signaling
Source: Front Public Health. 2023 Jan 30;11:1104195. doi: 10.3389/fpubh.2023.1104195 (PMC9923002; doi:10.3389/fpubh.2023.1104195)
Supplement: Supplementary file 1 [file Data_Sheet_1.ZIP › original data/Figure 3 gray values.xlsx]

## Sheet: Sheet1
	repeat1
Bcl-2	22.7.17bc 37	22.7.18ac1	比值
	44933.3	50520.4	0.889409
	23085.5	57820.2	0.399263
	43185.1	54955.6	0.785818
	repeat2
	22.7.17bc2 36	22.7.18ac2i	比值
	37543.1	51992.7	0.722085
	17805.1	47574	0.374261
	36715.6	59597	0.616065
	repeat3
	22.7.18bc1i	22.7.19ac1	比值
	48491.3	48374.6	1.00241
	25512.7	52666.1	0.484424
	44651.1	49607.7	0.900084
	repeat1
Cleaved-Caspass3	1.13ccsa2111	1.13aca1	比值
	33935.6	41179.2	0.824096
	63259.3	38395.3	1.64758
	39632.4	57664.2	0.687297
	repeat2
	1.24 ccs1 49.9	1.24ac1	比值
	51769.8	44201	1.17124
	52756.8	37417.1	1.40997
	24559.7	47502.6	0.517018
	repeat3
	1.24 ccs2 41.9	ac2	比值
	43274.8	42402.3	1.02058
	59800	36592.1	1.63423
	27074.2	37614.3	0.719785
	repeat1
p-CaMKⅡ	22.9.16 pcmA1iii	22.9.18ac1 xi3ii	比值
	33380.8	51046.4	0.65393
	47189.4	47210.1	0.999562
	34604.2	50735	0.682057
	repeat2
	22.8.31pcm B2iii	ac1 xii	比值
	35119.8	40274.7	0.872008
	52946.4	49915.2	1.06073
	37174.8	48047.6	0.773708
	repeat3
	22.8.30 pcm1i	22.8.30 ac1 xii	比值
	40859.4	49998.9	0.817207
	53344.4	49594.9	1.0756
	40160.4	45246.3	0.887595
	repeat1
CaMKⅡ	22.9.9 cm1 1	22.9.11 ac1xi1i	比值
	35836.8	44048.7	0.813571
	59862.5	55861.1	1.07163
	53006.7	55014.7	0.9635
	repeat2
	22.9.9cm2 1iiiii	ac2xi1	比值
	34101.3	52901.4	0.64462
	50088.9	48932.9	1.02362
	41187.7	44023.8	0.935579
	repeat3
	22.9.17 cm2 xiA2i	22.9.18ac1 xi1	比值
	39965.5	56104.1	0.712346
	51566.2	51761.3	0.99623
	47246.3	46594.5	1.01399
	1		2		3
Bcl-2	22.7.17bc 37		22.7.17bc2 36		22.7.18bc1i
	22.7.18ac1		22.7.18ac2i		22.7.19ac1
	1		2		3
Cleaved-Caspass3	1.13 ccs211		1.24 ccs1 49.9		1.24 ccs2 39.9
	1.13aca1		1.24 ac1		1.24 ac2
	1		2		3
p-CaMKⅡ	22.9.16 pcmA1iii		22.8.31pcm B2iii		22.8.30 pcm1i
	22.9.18ac1 xi3ii		9.3ac1 xii		9.2ac1 xii
	1		2		3
CaMKⅡ	22.9.9 cm1 1		22.9.9cm2 1iiiii		22.9.17 cm2 xiA2i
	22.9.11 ac1xi1i		22.9.9ac2xi1		22.9.18ac1 xi1
